# Supplementary material for: Autoinflammatory patients with Golgi-trapped CDC42 exhibit intracellular trafficking defects leading to STING hyperactivation and ER stress
Source: Nat Commun. 2024 Nov 16;15:9940. doi: 10.1038/s41467-024-54294-y (PMC11569173; doi:10.1038/s41467-024-54294-y)
Supplement: Supplementary file 4 — Source Data [file 41467_2024_54294_MOESM4_ESM.xlsx]

## Sheet: Figure 1D
	Figure 1D
	GFP	WT	Y64C	C188Y	R186C	*192C*24
	0.2941	0.2906	0.286	0.366	0.7907	0.6745
	0.2875	0.3722	0.3149	0.3581	0.8034	0.5777
	0.3034	0.2954	0.3063	0.2817	0.897	0.6662
	0.3933	0.2866	0.2963	0.2331	0.8341	0.6676

## Sheet: Figure 2 B
		UP									DOWN
FIGURE 2 B								FIGURE 2 B
CTL436	CTL439	HD7	HD8	Y64C	R186C			CTL436	CTL439	HD7	HD8	R186C	Y64C
0.6519	0.6058	0.6164	0.6898	0.669	0.656			0.486348	0.497833	0.456526	0.456227	0.65996	0.544652
0.7812	0.8618		0.8327		0.7598			0.5386	0.4315		0.4869	0.7956
0.6519	0.6058	0.6364	0.6898	0.669	0.656			0.4863	0.4978	0.4665	0.4562	0.66	0.5447
0.525696	0.599727	0.6464		0.596909	0.59655			0.4759	0.4752			0.7122	0.4501
0.5257	0.5797				0.5801			0.4759	0.4752			0.7062
0.525696	0.599727			0.586909	0.59655			0.486348	0.497833	0.476526		0.65996	0.544652
								0.586348	0.597833	0.556526	0.556227	0.75996	0.644652

## Sheet: Figure 2 C
FIGURE 2C
CTL436	CTL439	HD7	HD8	R186C	Y64C			CTL436	CTL439	HD7	HD8	R186C	Y64C
0.3275	0.330333	0.356318	0.371619	0.359364	0.351947			0.67275	0.605174	0.68135	0.61475	0.44532	0.521273
0.3524	0.3717		0.3849	0.4173				0.654286	0.661143		0.619952	0.410476
0.3675	0.3237	0.3263	0.358	0.3594	0.3519			0.6728	0.5983	0.6914	0.6148	0.4453	0.5191
0.345348	0.392939			0.365505				0.6077	0.6159	0.6414		0.4664	0.6498
0.3254	0.3902	0.343	0.358	0.3652	0.3633			0.6077	0.6159			0.4664	0.67
0.325348	0.392939			0.365505	0.363739			0.7728	0.6983	0.7914	0.7148	0.5453	0.6191
0.4275	0.430333	0.456318	0.471619	0.459364	0.451947

## Sheet: Figure 2D
FIGURE 2D
CTL436	CTL439	HD7	HD8	Y64C	R186C			CTL436	CTL439	HD7	HD8	Y64C	R186C
99.5864	98.1852	101.61	100.618	102.564	100.656			36.2457	41.4324	38.8509	36.3102	44.688	115.833
99.4303	100.451	99.5872	100.532	105.891	101.094			59.1083	60.7587	59.648	57.1727	55.5973	111.705
104.493	104.363	94.9902	96.1536	104.223	100.777			54.0175	51.2952	48.6789	49.9961	54.8771	110.245

## Sheet: Figure 3B
	FIGURE 3B
	TIME 0									TIME 8h
			HDs	Y64C	R186C							HDs	Y64C	R186C
			0.7323	0.8029	0.7104							0.4338	0.5563	0.7626
			0.71	0.7456	0.6218							0.4848	0.4518	0.6229
			0.7323	0.72	0.7462							0.4035	0.5486	0.7118
			0.7388									0.4462	0.6323	0.8101
			0.6459									0.3984
			0.6									0.5479

## Sheet: Figure 3c
FIGURE 3C
TIME 0									TIME 8h
		HDs	Y64C	R186C							HDs	Y64C	R186C
		0.5656	0.5933	0.5604							0.6796	0.7493	0.5653
		0.5565	0.4398	0.5237							0.7305	0.7261	0.467
		0.58	0.5283	0.5308							0.622	0.7175	0.4999
		0.5656									0.6349	0.7907	0.5357
		0.5099									0.759
		0.51									0.799

## Sheet: Figure 4A
	FIGURE 4A
	HD	Y64C	R186C
	89.1892	106.4	207.973
	123.907	134.889	223.342
	86.9042	96.855	128.034

## Sheet: Figure 4B
	figure 4B

## Sheet: Figure 4C
FIGURE 4C
	NI			WT				Y64C				R186C				C188Y				192*C*24
-	25.3	25	41.9	36	25	43.8		24	26.2	60.2		40	39	58.3		8.71	23	44.77		29	26.2	35.2
+	70.7	65.9	79.6	59	67	92.2		59	63.4	96.8		106	99	165		75.5	86	91.7		128	92.7	139

## Sheet: FIGURE 4D
FIGURE 4D
HSAP5
HDs -	HDs+	Y64C-	Y64C+	R186C-	R186C+
-1.18424e-15	2.08667	-0.146667	0.16	1.61667	5.22667
-1.18424e-15	0.48	0.843333	2.71667	1.32667	6.91667
-4.13558e-15	2.51333	-0.458889	-1.00222	1.53111	3.81778
ATF4
HDs -	HDs+	Y64C-	Y64C+	R186C-	R186C+
0	-1.13667	-0.613333	1.42	1.3	5.55
0	1.635	1.4	1.37	6.66	7.31
0	0.168333	-2.70167	0.0816667	2.12833	5.90833

[truncated: 14 more sheets: FIGURE 4E, Figure 5A, Figure 5b, Figure 5c, figure 5d, figure 6a, figure 6b, Figure 6c, FIGURE 6d, Figure 7, Figure 8A, FIGURE 8B-C, FIGURE 8D, FIGURE 8E]
